# Supplementary material for: Electrochemical Impedance Spectroscopy for the Sensing of the Kinetic Parameters of Engineered Enzymes
Source: Sensors (Basel). 2024 Apr 20;24(8):2643. doi: 10.3390/s24082643 (PMC11054234; doi:10.3390/s24082643)
Supplement: Supplementary file 1 [file sensors-24-02643-s001.zip]

Archive with 1 entries (1 files):
- sensors-2958404-supplementary.pdf
